# Supplementary material for: Sustained viremia suppression by SHIVSF162P3CN-recalled effector-memory CD8+ T cells after PD1-based vaccination
Source: PLoS Pathog. 2021 Jun 14;17(6):e1009647. doi: 10.1371/journal.ppat.1009647 (PMC8202916; doi:10.1371/journal.ppat.1009647)
Supplement: S2 Data — Tables containing raw data of all supplementary figures. (XLSX) [file ppat.1009647.s013.xlsx]

## Sheet: S2A&B Fig
S2A Fig						S2B Fig
Week	Anti-gag IgG titer					Week	Anti-gag IgG titer
	A01	A02	A03	A04			B01	B02	B03
2	200	100	100	100		0	991.971	1810.56	3411.8
6	400	200	200	200		2	17371.5	3459.2	1501.92
8	3200	3200	6400	6400		6	12891.2	6302.58	9583.39
12	1600	1600	3200	3200		8	60121.2	34640.8	102416
14	6400	3200	3200	3200		12	22504.5	2934.66	27369.6
16	5100	2700	2700	5100		14	37960.8	34324.2	35558
24	1140	300	300	2700		18	28635.6	6175.72	27355.8
26	15300	2700	900	5100		20	70899.9	62821.8	60371.7

## Sheet: S3 Fig
S3A Fig
	C01	C02
isotype	1	1
anti-MHC-I	0.657391	0.79302
anti-MHC-II	0.0321739	0
S3B Fig
	C01	C02	C03
isotype	1	1	1
anti-MHC-I	1.17355	0.600713	1.00241
anti-MHC-II	1.08798	1.33175	1.00241
S3C Fig
	C01	C02	C03
Untreated	1	1	1
VL9	0.713021	0.994565	0.853165

## Sheet: S4 Fig
Weeks post challenge	pRhPD1-p27
	A01	A02	A03	A04	B01	B02	B03
0	22	20	36	28	20	21	20
4.14286	27	20	45	43	43	33	20
7.71429	20	20	24	20
8.14286					65	75	21
17.1429	20	20	33	22	69	87	29
Weeks post challenge	Unvaccinated
	C01	C02	C03	C04	C07	C08	C09
0	64	120	99	34	53	72	20
4.14286	180	344	356	144	213	213	20
8.14286	48	198	105	108		233	42
17.1429							44
18.7143	112		187

## Sheet: S5 Fig
Acute CD8+ T cell responses induced by pRhPD1-p27				Acute anamnestic CD8+ T cell responses recalled by SHIV
Sample	% Responding CD8	Peak viral load (log10) RNA copies /ml)		Sample	% Responding CD8	Peak viral load (log10) RNA copies /ml)
A01	1.04123	8.21401		A01	1.35	8.21401
A02	0.14358	7.67809		A02	0	7.67809
A03	1.2571	7.65358		A03	1.954	7.65358
A04	0.39182	7.92123		A04	2.8312	7.92123
B01	2.53	4.8803		B01	13.369	4.8803
B02	1.65	5.28999		B02	6.7589	5.28999
B03	1.41	3.84468		B03	3.151	3.84468

## Sheet: S6A&B Fig
S6A Fig							S6B Fig
Weeks after CD8 depletion	%CD8+ of CD3+ T cells						Sample	%max. CD8+ T cell depletion	Peak viral load after CD8+ depletion (RNA copies x 10e3/ml)
	A01	A02	A03	A04			A01	77.3463	10.4688
0	30.9	45.2	47.3	44.3			A02	45.7965	1.5279
0.428571	8.9	31.9	47.5	37.4			A03	30.8668	0.1
0.714286	10.1	42.3	46.3	35.9			A04	41.3092	0.3699
1	16.1	33.5	48.8	35.4
1.42857	21.7	45.5	52.3	35.7
2	7	24.5	32.7	26
3	17.6	58.6	28.1	48.3
4	21.8	33.5	27.8	72.1
