# Supplementary material for: Sustained viremia suppression by SHIVSF162P3CN-recalled effector-memory CD8+ T cells after PD1-based vaccination
Source: PLoS Pathog. 2021 Jun 14;17(6):e1009647. doi: 10.1371/journal.ppat.1009647 (PMC8202916; doi:10.1371/journal.ppat.1009647)
Supplement: S3 Data — Descriptive information and protocols for experiments, samples and data processing pipeline of single-cell RNA transcriptome analysis. (XLSX) [file ppat.1009647.s014.xlsx]

## Sheet: METADATA TEMPLATE 
# High-throughput sequencing metadata template. (Version: April 28, 2020)
# All fields in this template must be completed.
# See METADATA EXAMPLES in tabs at the foot of this page.
# Field names (in blue on this page) should not be edited. Hover over cells containing field names to view field content guidelines.
# Human data. If there are patient privacy concerns regarding making data fully public through GEO, please submit to NCBI's dbGaP (http://www.ncbi.nlm.nih.gov/gap/) database. dbGaP has controlled access mechanisms and is an appropriate resource for hosting sensitive patient data.
SERIES
# This section describes the overall study. Complete all fields.
title	Sustained viremia suppression by SHIVSF162P3CN-recalled effector-memory CD8+ T cells after PD1-based vaccination
summary	HIV-1 functional cure requires sustained viral suppression without antiretroviral therapy. While effector-memory CD8+ T lymphocytes are essential for viremia control, few vaccines elicit such cellular immunity that could be potently recalled upon viral infection. Here, we investigated a program death-1 (PD1)-based vaccine by fusion of simian immunodeficiency virus capsid antigen to soluble PD1. H…
overall design	Single cell RNA sequencing analysis was done by using FACS purified CD8+ T cells isolated from 3 macaques (B01, B02, and B03) in Group B before immunisation, 4 weeks post-, and 12 weeks post-immunisation.
contributor	Ming, Yue
contributor	Yik Chun, Wong
contributor	Lok Yan, Yim
supplementary file
SAMPLES
# Thoroughly describe each of the biological Samples under investigation. Tissue/cell type/cell line information is required.
# Include all biological and experimental variables in characteristics columns (for example, characteristics: tissue, characteristics: cell type, characteristics: treatment, characteristics: genotype, characteristics: disease state or any clinical variables, etc...)
# -> -> KEEP SCROLLING TO THE RIGHT FOR IMPORTANT FIELDS; RAW AND PROCESSED FILES MUST BE LISTED IN THIS SECTION -> ->
Sample name	title	source name	organism	characteristics: tag	characteristics: tag	characteristics: tag	molecule	description	processed data file	processed data file	processed data file	raw file	raw file
Sample 1	B01_W0	CD8+ T cells	Rhesus Macaques	Outbred Chinese origin and female	Purfied peripherial CD8+ T cells	Before vaccination of pRhPD-1-p27 DNA vaccine	Total RNA	Single-cell RNA transcriptome analysis	B01_W0_barcodes.tsv.gz	B01_W0_features.tsv.gz	B01_W0_matrix.mtx.gz	B01_W0_S1_L001_R1_001.fastq.gz	B01_W0_S1_L001_R2_001.fastq.gz
Sample 2	B01_W4	CD8+ T cells	Rhesus Macaques	Outbred Chinese origin and female	Purfied peripherial CD8+ T cells	4 weeks post immunization of pRhPD-1-p27 DNA vaccine	Total RNA	Single-cell RNA transcriptome analysis	B01_W4_barcodes.tsv.gz	B01_W4_features.tsv.gz	B01_W4_matrix.mtx.gz	B01_W4_S1_L001_R1_001.fastq.gz	B01_W4_S1_L001_R2_001.fastq.gz
Sample 3	B01_W12	CD8+ T cells	Rhesus Macaques	Outbred Chinese origin and female	Purfied peripherial CD8+ T cells	12 weeks post immunization of pRhPD-1-p27 DNA vaccine	Total RNA	Single-cell RNA transcriptome analysis	B01_W12_barcodes.tsv.gz	B01_W12_features.tsv.gz	B01_W12_matrix.mtx.gz	B01_W12_S1_L001_R1_001.fastq.gz	B01_W12_S1_L001_R2_001.fastq.gz
Sample 4	B02_W0	CD8+ T cells	Rhesus Macaques	Outbred Chinese origin and female	Purfied peripherial CD8+ T cells	Before vaccination of pRhPD-1-p27 DNA vaccine	Total RNA	Single-cell RNA transcriptome analysis	B02_W0_barcodes.tsv.gz	B02_W0_features.tsv.gz	B02_W0_matrix.mtx.gz	B02_W0_S1_L001_R1_001.fastq.gz	B02_W0_S1_L001_R2_001.fastq.gz
Sample 5	B02_W4	CD8+ T cells	Rhesus Macaques	Outbred Chinese origin and female	Purfied peripherial CD8+ T cells	4 weeks post immunization of pRhPD-1-p27 DNA vaccine	Total RNA	Single-cell RNA transcriptome analysis	B02_W4_barcodes.tsv.gz	B02_W4_features.tsv.gz	B02_W4_matrix.mtx.gz	B02_W4_S1_L001_R1_001.fastq.gz	B02_W4_S1_L001_R2_001.fastq.gz
Sample 6	B02_W12	CD8+ T cells	Rhesus Macaques	Outbred Chinese origin and female	Purfied peripherial CD8+ T cells	12 weeks post immunization of pRhPD-1-p27 DNA vaccine	Total RNA	Single-cell RNA transcriptome analysis	B02_W12_barcodes.tsv.gz	B02_W12_features.tsv.gz	B02_W12_matrix.mtx.gz	B02_W12_S1_L001_R1_001.fastq.gz	B02_W12_S1_L001_R2_001.fastq.gz
Sample 7	B03_W0	CD8+ T cells	Rhesus Macaques	Outbred Chinese origin and female	Purfied peripherial CD8+ T cells	Before vaccination of pRhPD-1-p27 DNA vaccine	Total RNA	Single-cell RNA transcriptome analysis	B03_W0_barcodes.tsv.gz	B03_W0_features.tsv.gz	B03_W0_matrix.mtx.gz	B03_W0_S1_L001_R1_001.fastq.gz	B03_W0_S1_L001_R2_001.fastq.gz
Sample 8	B03_W4	CD8+ T cells	Rhesus Macaques	Outbred Chinese origin and female	Purfied peripherial CD8+ T cells	4 weeks post immunization of pRhPD-1-p27 DNA vaccine	Total RNA	Single-cell RNA transcriptome analysis	B03_W4_barcodes.tsv.gz	B03_W4_features.tsv.gz	B03_W4_matrix.mtx.gz	B03_W4_S1_L001_R1_001.fastq.gz	B03_W4_S1_L001_R2_001.fastq.gz
Sample 9	B03_W12	CD8+ T cells	Rhesus Macaques	Outbred Chinese origin and female	Purfied peripherial CD8+ T cells	12 weeks post immunization of pRhPD-1-p27 DNA vaccine	Total RNA	Single-cell RNA transcriptome analysis	B03_W12_barcodes.tsv.gz	B03_W12_features.tsv.gz	B03_W12_matrix.mtx.gz	B03_W12_S1_L001_R1_001.fastq.gz	B03_W12_S1_L001_R2_001.fastq.gz
PROTOCOLS
# Protocols applicable to only a subset of Samples can be included as additional columns of the SAMPLES section above instead.
growth protocol	N/A
treatment protocol	N/A
extract protocol	The Chromium Single Cell V(D)J Reagent Kit from 10X genomics were used according to the manufacturer’s protocol. In brief, purified CD8+ T cells were subjected to single cell encapsulation by 10X Chromium Controller, followed by barcoding, reverse transcription for cDNA synthesis, clean up and cDNA amplification and target enrichment from cDNA for subsequent library construction.
library construction protocol	Library construction followed the protocol of 10X Chromium Single Cell V(D)J Reagent Kit
library strategy	RNA-Seq
DATA PROCESSING PIPELINE
# Data processing steps include base-calling, alignment, filtering, peak-calling, generation of normalized abundance measurements etc…
# For each step provide a description, as well as software name, version, parameters, if applicable.
data processing step	Customized Macaca mulatta reference package was created by the mkref function in Cell Ranger software (version 3.1.0) using the Macaca mulatta reference genome from Ensembl (Mmul_8.0.1, release 97)
data processing step	Unique molecular identifier (UMI) counts generated by aligning raw FASTQ files to the customized reference tracscriptome using the count function of Cell Ranger (version 3.1.0)
genome build	Mmul 8.0.1
processed data files format and content	Matrix table with raw gene counts for every gene and every cell
# For each file listed in the "processed data file" columns of the SAMPLES section, provide additional information below.
PROCESSED DATA FILES
file name	file type	file checksum
B01_W0_barcodes.tsv.gz	cell barcode files	871a39d4d4432fc3c5699c67ebc30dfa
B01_W0_features.tsv.gz	gene files	e643d7a79c89e8e3625635d99f513543
B01_W0_matrix.mtx.gz	gene-barcode counts	30e687647de575634c01aac44d92c99c
B01_W4_barcodes.tsv.gz	cell barcode files	58fe74da4e791436b1fade4628bea4ac
B01_W4_features.tsv.gz	gene files	0a9cb1818e0b86007ee0a4793f2e025d
B01_W4_matrix.mtx.gz	gene-barcode counts	41f8e279ca56265dc1074277c8ae7118
B01_W12_barcodes.tsv.gz	cell barcode files	adc3cd6a1f49e4e1894974ee8a2b3857
B01_W12_features.tsv.gz	gene files	9837fed591b74b516d89a13a58028e45
B01_W12_matrix.mtx.gz	gene-barcode counts	7f2dae5c18a83594ba82c681b8e78fb7
B02_W0_barcodes.tsv.gz	cell barcode files	306ae3d4b6f96cf0ea28b46cc79180ec
B02_W0_features.tsv.gz	gene files	bfc0c995274e141bb736f92f45075583
B02_W0_matrix.mtx.gz	gene-barcode counts	580c2c23f59e227e632c7371ce16dd0a
B02_W4_barcodes.tsv.gz	cell barcode files	51b616e7d8565286ec630cc99d40d294
B02_W4_features.tsv.gz	gene files	0a9cb1818e0b86007ee0a4793f2e025d
B02_W4_matrix.mtx.gz	gene-barcode counts	ee55df4b51433088f4e7c53f6255184b
B02_W12_barcodes.tsv.gz	cell barcode files	34d15598b3b005cdfb5711fc1d0cb1da
B02_W12_features.tsv.gz	gene files	cabc49ad5d17f2d0a751f2d1d7ce8441
B02_W12_matrix.mtx.gz	gene-barcode counts	6f2f1f0b17a2b70d334e5e20980f587e
B03_W0_barcodes.tsv.gz	cell barcode files	ad8314992ddaea21c9ff34c79c85d8b1
B03_W0_features.tsv.gz	gene files	6fda6723fd01684ea00d6f1419308738
B03_W0_matrix.mtx.gz	gene-barcode counts	5497df55fb521db04c387734dac2b92f
B03_W4_barcodes.tsv.gz	cell barcode files	142184578584720cb27599871fa2a426
B03_W4_features.tsv.gz	gene files	0a9cb1818e0b86007ee0a4793f2e025d
B03_W4_matrix.mtx.gz	gene-barcode counts	ad94ab634f8511c35e2866e38215c55d
B03_W12_barcodes.tsv.gz	cell barcode files	cf9748d34d27d76d08c9dc7e0860236e
B03_W12_features.tsv.gz	gene files	0a9cb1818e0b86007ee0a4793f2e025d
B03_W12_matrix.mtx.gz	gene-barcode counts	062674100127a3eb57c7410d7aebd98c
# For each file listed in the "raw file" columns of the SAMPLES section above, provide additional information below.
RAW FILES
file name	file type	file checksum	instrument model	single or paired-end
B01_W0_S1_L001_R1_001.fastq.gz	fastq	f82f43b07a0b0aa28f6930e8a77d4353	Illumina HiSeq 3000	paired-end
B01_W0_S1_L001_R2_001.fastq.gz	fastq	1dafd84c03c25cb78bfb8efaedbc2b5c	Illumina HiSeq 3000	paired-end
B01_W4_S1_L001_R1_001.fastq.gz	fastq	6eaf189cfeff016693f36c0cb7ee3f58	Illumina HiSeq 3000	paired-end
B01_W4_S1_L001_R2_001.fastq.gz	fastq	a0581b95d46a3c21277844d5a1f66e10	Illumina HiSeq 3000	paired-end
B01_W12_S1_L001_R1_001.fastq.gz	fastq	7bd496b00a1300a7b0b78b1ad9c28db2	Illumina HiSeq 3000	paired-end
B01_W12_S1_L001_R2_001.fastq.gz	fastq	9dc4ae648b23ebaf0e72fa9ced96339f	Illumina HiSeq 3000	paired-end
B02_W0_S1_L001_R1_001.fastq.gz	fastq	5ffabc092f9841ad732ffdc7cffbedb1	Illumina HiSeq 3000	paired-end
B02_W0_S1_L001_R2_001.fastq.gz	fastq	4f58d349758bd925e5e78623e18335bf	Illumina HiSeq 3000	paired-end
B02_W4_S1_L001_R1_001.fastq.gz	fastq	060e0f0ba9827908b8b8dc922793ef23	Illumina HiSeq 3000	paired-end
B02_W4_S1_L001_R2_001.fastq.gz	fastq	90dfb8f6ee39032385ee44c19dd12f54	Illumina HiSeq 3000	paired-end
B02_W12_S1_L001_R1_001.fastq.gz	fastq	72729ecd38852eef1a77bb12a3c6b39c	Illumina HiSeq 3000	paired-end
B02_W12_S1_L001_R2_001.fastq.gz	fastq	c6ac8b4c1aa3752ac0d46f3ea8e7e959	Illumina HiSeq 3000	paired-end
B03_W0_S1_L001_R1_001.fastq.gz	fastq	95a06f59fc23b8427183f708701ed547	Illumina HiSeq 3000	paired-end
B03_W0_S1_L001_R2_001.fastq.gz	fastq	254ec833cb7156e5528d575584bc288b	Illumina HiSeq 3000	paired-end
B03_W4_S1_L001_R1_001.fastq.gz	fastq	63f59c3e2820e9eed440ff532ec9aea9	Illumina HiSeq 3000	paired-end
B03_W4_S1_L001_R2_001.fastq.gz	fastq	8ad9994245f9b76d4baa18f6bc8b9f77	Illumina HiSeq 3000	paired-end
B03_W12_S1_L001_R1_001.fastq.gz	fastq	5e593cb7d54ad46c376054cc923e2986	Illumina HiSeq 3000	paired-end
B03_W12_S1_L001_R2_001.fastq.gz	fastq	094c4636bc097316dd4adff6c9c41871	Illumina HiSeq 3000	paired-end
# For paired-end experiments, list the 2 (or more) fastq files from the same run. For SOLiD experiments, list the 4 file names (include "file name 3" and "file name 4" columns).
PAIRED-END EXPERIMENTS
file name 1	file name 2
B01_W0_S1_L001_R1_001.fastq.gz	B01_W0_S1_L001_R2_001.fastq.gz
B01_W4_S1_L001_R1_001.fastq.gz	B01_W4_S1_L001_R2_001.fastq.gz
B01_W12_S1_L001_R1_001.fastq.gz	B01_W12_S1_L001_R2_001.fastq.gz
B02_W0_S1_L001_R1_001.fastq.gz	B02_W0_S1_L001_R2_001.fastq.gz
B02_W4_S1_L001_R1_001.fastq.gz	B02_W4_S1_L001_R2_001.fastq.gz
B02_W12_S1_L001_R1_001.fastq.gz	B02_W12_S1_L001_R2_001.fastq.gz
B03_W0_S1_L001_R1_001.fastq.gz	B03_W0_S1_L001_R2_001.fastq.gz
B03_W4_S1_L001_R1_001.fastq.gz	B03_W4_S1_L001_R2_001.fastq.gz
B03_W12_S1_L001_R1_001.fastq.gz	B03_W12_S1_L001_R2_001.fastq.gz
